# Supplementary material for: Quantification of the effects of n-π* interactions on the H-bonding properties of amide groups
Source: Chem Sci. 2025 Apr 3;16(18):7894–901. doi: 10.1039/d4sc08331h (PMC11966642; doi:10.1039/d4sc08331h)
Supplement: SC-016-D4SC08331H-s002 [file SC-016-D4SC08331H-s002.cif]

# Supplementary Information (SI) for Chemical Science.
# This journal is © The Royal Society of Chemistry 2025

####################################################################### 
# 
# This file contains crystal structure data downloaded from the 
# Cambridge Structural Database (CSD) hosted by the Cambridge 
# Crystallographic Data Centre (CCDC).
# 
# Full information about CCDC data access policies and citation 
# guidelines are available at http://www.ccdc.cam.ac.uk/access/V1 
# 
# Audit and citation data items may have been added by the CCDC. 
# Please retain this information to preserve the provenance of 
# this file and to allow appropriate attribution of the data. 
# 
#######################################################################

data_5
_database_code_depnum_ccdc_archive 'CCDC 2388394'
loop_
_audit_author_name
_audit_author_address
'Andrew Bond'
;University of Cambridge
United Kingdom
;
_audit_update_record             
;
2024-10-02 deposited with the CCDC.	2025-03-28 downloaded from the CCDC.
;
#===============================================================================
_audit_creation_method           SHELXL-2019/2

#-------------------------------------------------------------------------------
# Inserted by local software: cifUpdate ver. 3.1  (Andrew D. Bond, March 2019)
#-------------------------------------------------------------------------------
_cambridge_user_name             'Fergal Hanna'
_cambridge_user_crsid            feh27
_cambridge_supervisor_name       'Chris Hunter'
_cambridge_supervisor_crsid      ch664
_cambridge_crystallographer_name 'Andrew Bond'
_cambridge_crystallographer_crsid adb29
_cambridge_sample_id             FHBK4-152
_cambridge_data_id               CH_B1_0081
#-------------------------------------------------------------------------------

_chemical_name_systematic        ?
_chemical_name_common            ?
_chemical_melting_point          ?
_chemical_formula_moiety         'C14 H24 N2 O2'
_chemical_formula_sum            'C14 H24 N2 O2'
_chemical_formula_weight         252.35
_chemical_absolute_configuration ad

loop_
_atom_type_symbol
_atom_type_description
_atom_type_scat_dispersion_real
_atom_type_scat_dispersion_imag
_atom_type_scat_source
C C 0.0181 0.0091 'International Tables Vol C Tables 4.2.6.8 and 6.1.1.4'
H H 0.0000 0.0000 'International Tables Vol C Tables 4.2.6.8 and 6.1.1.4'
N N 0.0311 0.0180 'International Tables Vol C Tables 4.2.6.8 and 6.1.1.4'
O O 0.0492 0.0322 'International Tables Vol C Tables 4.2.6.8 and 6.1.1.4'

_space_group_crystal_system      orthorhombic
_space_group_IT_number           19
_space_group_name_H-M_alt        'P 21 21 21'
_space_group_name_Hall           'P 2ac 2ab'

_shelx_space_group_comment       
;
The symmetry employed for this shelxl refinement is uniquely defined
by the following loop, which should always be used as a source of
symmetry information in preference to the above space-group names.
They are only intended as comments.
;

loop_
_space_group_symop_operation_xyz
'x, y, z'
'-x+1/2, -y, z+1/2'
'-x, y+1/2, -z+1/2'
'x+1/2, -y+1/2, -z'

_cell_length_a                   5.7109(2)
_cell_length_b                   14.3218(5)
_cell_length_c                   17.0215(6)
_cell_angle_alpha                90
_cell_angle_beta                 90
_cell_angle_gamma                90
_cell_volume                     1392.19(8)
_cell_formula_units_Z            4
_cell_measurement_temperature    180(2)
_cell_measurement_reflns_used    4607
_cell_measurement_theta_min      6.05
_cell_measurement_theta_max      68.05

_exptl_crystal_description       block
_exptl_crystal_colour            colourless
_exptl_crystal_density_meas      ?
_exptl_crystal_density_method    ?
_exptl_crystal_density_diffrn    1.204
_exptl_crystal_F_000             552
_exptl_transmission_factor_min   ?
_exptl_transmission_factor_max   ?
_exptl_crystal_size_max          0.250
_exptl_crystal_size_mid          0.100
_exptl_crystal_size_min          0.040
_exptl_absorpt_coefficient_mu    0.640
_shelx_estimated_absorpt_T_min   0.856
_shelx_estimated_absorpt_T_max   0.975
_exptl_absorpt_correction_type   multi-scan
_exptl_absorpt_correction_T_min  0.6488
_exptl_absorpt_correction_T_max  0.7531
_exptl_absorpt_process_details   'SADABS (Bruker, 2016)'

_diffrn_ambient_temperature      180(2)
_diffrn_radiation_wavelength     1.54178
_diffrn_radiation_type           CuK\a
_diffrn_source                   'Incoatec I\mS Cu microsource'
_diffrn_measurement_device_type  'Bruker D8-QUEST PHOTON-III'
_diffrn_measurement_method       '\w and \f-scans'
_diffrn_detector_area_resol_mean ?
_diffrn_reflns_number            9121
_diffrn_reflns_av_unetI/netI     0.0342
_diffrn_reflns_av_R_equivalents  0.0399
_diffrn_reflns_limit_h_min       -6
_diffrn_reflns_limit_h_max       6
_diffrn_reflns_limit_k_min       -17
_diffrn_reflns_limit_k_max       16
_diffrn_reflns_limit_l_min       -17
_diffrn_reflns_limit_l_max       20
_diffrn_reflns_theta_min         6.048
_diffrn_reflns_theta_max         68.148
_diffrn_reflns_theta_full        67.679
_diffrn_measured_fraction_theta_max 0.994
_diffrn_measured_fraction_theta_full 0.995
_diffrn_reflns_Laue_measured_fraction_max 0.994
_diffrn_reflns_Laue_measured_fraction_full 0.995
_diffrn_reflns_point_group_measured_fraction_max 0.989
_diffrn_reflns_point_group_measured_fraction_full 0.990
_reflns_number_total             2523
_reflns_number_gt                2404
_reflns_threshold_expression     'I > 2\s(I)'
_reflns_Friedel_coverage         0.688
_reflns_Friedel_fraction_max     0.983
_reflns_Friedel_fraction_full    0.983

_reflns_special_details          
;
Reflections were merged by SHELXL according to the crystal
class for the calculation of statistics and refinement.

_reflns_Friedel_fraction is defined as the number of unique
Friedel pairs measured divided by the number that would be
possible theoretically, ignoring centric projections and
systematic absences.

#===============================================================================
INTENSITY STATISTICS FOR DATASET # 1  CH_B1_0081_0m.hkl
#===============================================================================
 Resolution   #Data #Theory %Complete Redundancy Mean I Mean I/s Rmerge  Rsigma
#-------------------------------------------------------------------------------
  Inf - 3.87      23     27     85.2     1.59    141.27   29.18  0.0129  0.0271
 3.87 - 2.45      54     55     98.2     3.02     64.06   40.68  0.0257  0.0256
 2.45 - 1.89      74     74    100.0     3.88     40.38   38.46  0.0294  0.0255
 1.89 - 1.65      76     76    100.0     3.95     21.03   31.07  0.0304  0.0261
 1.65 - 1.47      77     77    100.0     7.21     14.01   40.38  0.0434  0.0230
 1.47 - 1.36      78     78    100.0     9.18     10.75   45.21  0.0407  0.0189
 1.36 - 1.27      82     82    100.0     8.78     10.21   39.70  0.0421  0.0201
 1.27 - 1.20      71     71    100.0     9.15     11.07   41.51  0.0422  0.0192
 1.20 - 1.14      80     80    100.0     9.20      9.28   40.85  0.0454  0.0200
 1.14 - 1.10      71     72     98.6     7.97      7.15   31.02  0.0526  0.0263
 1.10 - 1.06      80     80    100.0     7.85      8.76   31.65  0.0593  0.0260
 1.06 - 1.02      87     88     98.9     6.94      6.47   30.77  0.0674  0.0305
 1.02 - 0.99      74     75     98.7     5.79      4.93   26.04  0.0483  0.0289
 0.99 - 0.96      71     71    100.0     5.46      4.07   24.95  0.0522  0.0334
 0.96 - 0.94      71     71    100.0     4.99      2.88   20.16  0.0682  0.0425
 0.94 - 0.92      66     66    100.0     4.79      2.21   16.86  0.0871  0.0489
 0.92 - 0.90      72     72    100.0     4.69      2.37   18.11  0.0834  0.0464
 0.90 - 0.88      85     85    100.0     4.62      2.07   15.95  0.0682  0.0482
 0.88 - 0.86      79     79    100.0     4.76      1.97   18.62  0.0751  0.0459
 0.86 - 0.84      99     99    100.0     4.15      1.56   16.49  0.0773  0.0489
 0.84 - 0.83      47     48     97.9     3.58      1.48   15.27  0.0749  0.0548
#-------------------------------------------------------------------------------
 0.93 - 0.83     419    420     99.8     4.43      1.92   16.84  0.0777  0.0483
  Inf - 0.83    1517   1526     99.4     6.01     12.58   29.21  0.0427  0.0263
#===============================================================================
;

_computing_data_collection       'APEX5 (Bruker, 2023)'
_computing_cell_refinement       'SAINT (Bruker, 2016)'
_computing_data_reduction        SAINT
_computing_structure_solution    'SHELXT (Sheldrick, 2015)'
_computing_structure_refinement  'SHELXL (Sheldrick, 2015)'
_computing_molecular_graphics    'Mercury (Macrae et al., 2008)'
_computing_publication_material  SHELXL

_refine_special_details          ?

_refine_ls_structure_factor_coef Fsqd
_refine_ls_matrix_type           full
_refine_ls_weighting_scheme      calc
_refine_ls_weighting_details     
'w=1/[\s^2^(Fo^2^)+(0.0431P)^2^+0.1652P] where P=(Fo^2^+2Fc^2^)/3'
_atom_sites_solution_primary     dual
_atom_sites_solution_secondary   difmap
_atom_sites_solution_hydrogens   geom
_refine_ls_hydrogen_treatment    constr
_refine_ls_extinction_method     none
_refine_ls_extinction_coef       .
_refine_ls_abs_structure_Flack   -0.08(13)
_refine_ls_abs_structure_details 
;
Flack x determined using 941 quotients [(I+)-(I-)]/[(I+)+(I-)]
(Parsons, Flack and Wagner, Acta Cryst. B69 (2013) 249-259).
;
_refine_ls_number_reflns         2523
_refine_ls_number_parameters     166
_refine_ls_number_restraints     0
_refine_ls_R_factor_all          0.0359
_refine_ls_R_factor_gt           0.0342
_refine_ls_wR_factor_ref         0.0843
_refine_ls_wR_factor_gt          0.0827
_refine_ls_goodness_of_fit_ref   1.080
_refine_ls_restrained_S_all      1.080
_refine_ls_shift/su_max          0.000
_refine_ls_shift/su_mean         0.000
_refine_diff_density_max         0.139
_refine_diff_density_min         -0.190
_refine_diff_density_rms         0.045

loop_
_atom_site_label
_atom_site_type_symbol
_atom_site_fract_x
_atom_site_fract_y
_atom_site_fract_z
_atom_site_U_iso_or_equiv
_atom_site_adp_type
_atom_site_occupancy
_atom_site_site_symmetry_order
_atom_site_calc_flag
_atom_site_refinement_flags_posn
_atom_site_refinement_flags_adp
_atom_site_refinement_flags_occupancy
_atom_site_disorder_assembly
_atom_site_disorder_group
O1 O 0.5064(3) 0.44955(9) 0.39930(8) 0.0341(4) Uani 1 1 d . . . . .
O2 O 0.1768(3) 0.42716(10) 0.55352(9) 0.0330(3) Uani 1 1 d . . . . .
N1 N 0.4814(3) 0.55649(10) 0.49392(9) 0.0254(4) Uani 1 1 d . . . . .
N2 N 0.4639(3) 0.32941(11) 0.59213(9) 0.0275(4) Uani 1 1 d . . . . .
C1 C 0.4448(3) 0.52839(12) 0.41861(11) 0.0241(4) Uani 1 1 d . . . . .
C2 C 0.3248(4) 0.59302(13) 0.35814(11) 0.0293(4) Uani 1 1 d . . . . .
C3 C 0.4229(4) 0.69304(13) 0.35720(13) 0.0360(5) Uani 1 1 d . . . . .
H3A H 0.368649 0.726619 0.403944 0.054 Uiso 1 1 calc R U . . .
H3B H 0.368214 0.725436 0.309931 0.054 Uiso 1 1 calc R U . . .
H3C H 0.594434 0.690772 0.357134 0.054 Uiso 1 1 calc R U . . .
C4 C 0.0610(4) 0.59439(15) 0.37466(16) 0.0442(6) Uani 1 1 d . . . . .
H4A H 0.032416 0.622588 0.426229 0.066 Uiso 1 1 calc R U . . .
H4B H 0.000495 0.530360 0.374239 0.066 Uiso 1 1 calc R U . . .
H4C H -0.018557 0.631095 0.334056 0.066 Uiso 1 1 calc R U . . .
C5 C 0.3652(6) 0.54979(18) 0.27689(13) 0.0530(7) Uani 1 1 d . . . . .
H5A H 0.286543 0.587759 0.236920 0.079 Uiso 1 1 calc R U . . .
H5B H 0.301384 0.486284 0.275969 0.079 Uiso 1 1 calc R U . . .
H5C H 0.533534 0.547698 0.265836 0.079 Uiso 1 1 calc R U . . .
C6 C 0.4043(5) 0.64143(14) 0.53448(12) 0.0378(5) Uani 1 1 d . . . . .
H6A H 0.241266 0.657443 0.519960 0.045 Uiso 1 1 calc R U . . .
H6B H 0.507364 0.694829 0.521531 0.045 Uiso 1 1 calc R U . . .
C7 C 0.4216(5) 0.61661(15) 0.62148(12) 0.0416(6) Uani 1 1 d . . . . .
H7A H 0.462943 0.672058 0.653333 0.050 Uiso 1 1 calc R U . . .
H7B H 0.272423 0.590238 0.641091 0.050 Uiso 1 1 calc R U . . .
C8 C 0.6162(4) 0.54411(15) 0.62366(12) 0.0386(5) Uani 1 1 d . . . . .
H8A H 0.604500 0.504583 0.671213 0.046 Uiso 1 1 calc R U . . .
H8B H 0.772314 0.574124 0.622372 0.046 Uiso 1 1 calc R U . . .
C9 C 0.5723(4) 0.48671(13) 0.54880(11) 0.0267(4) Uani 1 1 d . . . . .
H9A H 0.720851 0.458433 0.528811 0.032 Uiso 1 1 calc R U . . .
C10 C 0.3857(3) 0.41135(13) 0.56379(11) 0.0252(4) Uani 1 1 d . . . . .
C11 C 0.3002(4) 0.25431(12) 0.61403(11) 0.0269(4) Uani 1 1 d . . . . .
H11A H 0.204280 0.234736 0.568455 0.032 Uiso 1 1 calc R U . . .
H11B H 0.194955 0.274455 0.657035 0.032 Uiso 1 1 calc R U . . .
C12 C 0.4608(4) 0.17585(14) 0.64084(14) 0.0380(5) Uani 1 1 d . . . . .
H12A H 0.498571 0.133402 0.596715 0.046 Uiso 1 1 calc R U . . .
H12B H 0.387665 0.139243 0.683634 0.046 Uiso 1 1 calc R U . . .
C13 C 0.6793(4) 0.22604(13) 0.66983(12) 0.0320(5) Uani 1 1 d . . . . .
H13A H 0.656665 0.250890 0.723570 0.038 Uiso 1 1 calc R U . . .
H13B H 0.817023 0.184067 0.669446 0.038 Uiso 1 1 calc R U . . .
C14 C 0.7069(4) 0.30436(14) 0.61057(12) 0.0308(4) Uani 1 1 d . . . . .
H14A H 0.792250 0.357935 0.633592 0.037 Uiso 1 1 calc R U . . .
H14B H 0.790978 0.282665 0.563104 0.037 Uiso 1 1 calc R U . . .

loop_
_atom_site_aniso_label
_atom_site_aniso_U_11
_atom_site_aniso_U_22
_atom_site_aniso_U_33
_atom_site_aniso_U_23
_atom_site_aniso_U_13
_atom_site_aniso_U_12
O1 0.0407(9) 0.0273(7) 0.0342(7) -0.0020(6) -0.0007(6) 0.0099(6)
O2 0.0208(8) 0.0363(7) 0.0419(8) 0.0088(6) -0.0022(6) 0.0019(6)
N1 0.0290(9) 0.0229(7) 0.0243(7) 0.0031(6) -0.0007(6) 0.0013(6)
N2 0.0190(9) 0.0293(8) 0.0342(8) 0.0096(7) -0.0018(7) -0.0025(6)
C1 0.0223(10) 0.0244(9) 0.0256(9) 0.0024(7) 0.0024(8) -0.0008(7)
C2 0.0333(12) 0.0263(9) 0.0281(9) 0.0042(7) -0.0037(8) 0.0008(8)
C3 0.0390(13) 0.0307(10) 0.0382(11) 0.0115(8) 0.0004(10) -0.0023(9)
C4 0.0330(13) 0.0357(11) 0.0640(15) 0.0124(10) -0.0131(11) -0.0016(10)
C5 0.088(2) 0.0449(12) 0.0265(11) 0.0029(10) -0.0097(11) 0.0060(14)
C6 0.0564(16) 0.0269(10) 0.0301(10) -0.0028(8) -0.0001(10) 0.0043(9)
C7 0.0615(17) 0.0351(10) 0.0283(10) -0.0041(8) -0.0004(10) -0.0009(10)
C8 0.0468(14) 0.0392(11) 0.0297(10) 0.0050(9) -0.0102(9) -0.0116(10)
C9 0.0245(11) 0.0282(9) 0.0275(10) 0.0072(7) -0.0037(8) -0.0003(8)
C10 0.0229(10) 0.0292(9) 0.0236(9) 0.0038(7) -0.0013(7) 0.0007(7)
C11 0.0253(10) 0.0265(9) 0.0290(9) 0.0013(7) 0.0002(8) -0.0050(8)
C12 0.0336(13) 0.0260(9) 0.0544(13) 0.0071(9) -0.0051(10) -0.0028(9)
C13 0.0293(11) 0.0298(9) 0.0368(11) 0.0075(8) -0.0042(9) 0.0006(9)
C14 0.0214(10) 0.0364(10) 0.0346(10) 0.0086(8) -0.0034(8) 0.0008(8)

_geom_special_details            
;
All esds (except the esd in the dihedral angle between two l.s. planes)
are estimated using the full covariance matrix.  The cell esds are taken
into account individually in the estimation of esds in distances, angles
and torsion angles; correlations between esds in cell parameters are only
used when they are defined by crystal symmetry.  An approximate (isotropic)
treatment of cell esds is used for estimating esds involving l.s. planes.
;

loop_
_geom_bond_atom_site_label_1
_geom_bond_atom_site_label_2
_geom_bond_distance
_geom_bond_site_symmetry_2
_geom_bond_publ_flag
O1 C1 1.227(2) . ?
O2 C10 1.227(3) . ?
N1 C1 1.360(2) . ?
N1 C9 1.463(2) . ?
N1 C6 1.467(3) . ?
N2 C10 1.345(2) . ?
N2 C14 1.467(3) . ?
N2 C11 1.473(2) . ?
C1 C2 1.545(3) . ?
C2 C4 1.533(3) . ?
C2 C5 1.533(3) . ?
C2 C3 1.538(3) . ?
C3 H3A 0.9800 . ?
C3 H3B 0.9800 . ?
C3 H3C 0.9800 . ?
C4 H4A 0.9800 . ?
C4 H4B 0.9800 . ?
C4 H4C 0.9800 . ?
C5 H5A 0.9800 . ?
C5 H5B 0.9800 . ?
C5 H5C 0.9800 . ?
C6 C7 1.526(3) . ?
C6 H6A 0.9900 . ?
C6 H6B 0.9900 . ?
C7 C8 1.521(4) . ?
C7 H7A 0.9900 . ?
C7 H7B 0.9900 . ?
C8 C9 1.537(3) . ?
C8 H8A 0.9900 . ?
C8 H8B 0.9900 . ?
C9 C10 1.538(3) . ?
C9 H9A 1.0000 . ?
C11 C12 1.521(3) . ?
C11 H11A 0.9900 . ?
C11 H11B 0.9900 . ?
C12 C13 1.522(3) . ?
C12 H12A 0.9900 . ?
C12 H12B 0.9900 . ?
C13 C14 1.517(3) . ?
C13 H13A 0.9900 . ?
C13 H13B 0.9900 . ?
C14 H14A 0.9900 . ?
C14 H14B 0.9900 . ?

loop_
_geom_angle_atom_site_label_1
_geom_angle_atom_site_label_2
_geom_angle_atom_site_label_3
_geom_angle
_geom_angle_site_symmetry_1
_geom_angle_site_symmetry_3
_geom_angle_publ_flag
C1 N1 C9 117.02(15) . . ?
C1 N1 C6 130.01(16) . . ?
C9 N1 C6 111.88(15) . . ?
C10 N2 C14 127.17(16) . . ?
C10 N2 C11 121.12(17) . . ?
C14 N2 C11 111.58(15) . . ?
O1 C1 N1 118.72(17) . . ?
O1 C1 C2 120.00(17) . . ?
N1 C1 C2 121.27(16) . . ?
C4 C2 C5 108.6(2) . . ?
C4 C2 C3 110.37(17) . . ?
C5 C2 C3 108.17(18) . . ?
C4 C2 C1 108.76(17) . . ?
C5 C2 C1 107.00(17) . . ?
C3 C2 C1 113.79(17) . . ?
C2 C3 H3A 109.5 . . ?
C2 C3 H3B 109.5 . . ?
H3A C3 H3B 109.5 . . ?
C2 C3 H3C 109.5 . . ?
H3A C3 H3C 109.5 . . ?
H3B C3 H3C 109.5 . . ?
C2 C4 H4A 109.5 . . ?
C2 C4 H4B 109.5 . . ?
H4A C4 H4B 109.5 . . ?
C2 C4 H4C 109.5 . . ?
H4A C4 H4C 109.5 . . ?
H4B C4 H4C 109.5 . . ?
C2 C5 H5A 109.5 . . ?
C2 C5 H5B 109.5 . . ?
H5A C5 H5B 109.5 . . ?
C2 C5 H5C 109.5 . . ?
H5A C5 H5C 109.5 . . ?
H5B C5 H5C 109.5 . . ?
N1 C6 C7 104.12(16) . . ?
N1 C6 H6A 110.9 . . ?
C7 C6 H6A 110.9 . . ?
N1 C6 H6B 110.9 . . ?
C7 C6 H6B 110.9 . . ?
H6A C6 H6B 109.0 . . ?
C8 C7 C6 103.30(18) . . ?
C8 C7 H7A 111.1 . . ?
C6 C7 H7A 111.1 . . ?
C8 C7 H7B 111.1 . . ?
C6 C7 H7B 111.1 . . ?
H7A C7 H7B 109.1 . . ?
C7 C8 C9 103.04(18) . . ?
C7 C8 H8A 111.2 . . ?
C9 C8 H8A 111.2 . . ?
C7 C8 H8B 111.2 . . ?
C9 C8 H8B 111.2 . . ?
H8A C8 H8B 109.1 . . ?
N1 C9 C8 102.82(15) . . ?
N1 C9 C10 109.85(16) . . ?
C8 C9 C10 110.55(16) . . ?
N1 C9 H9A 111.1 . . ?
C8 C9 H9A 111.1 . . ?
C10 C9 H9A 111.1 . . ?
O2 C10 N2 122.35(18) . . ?
O2 C10 C9 121.37(17) . . ?
N2 C10 C9 116.21(17) . . ?
N2 C11 C12 103.43(16) . . ?
N2 C11 H11A 111.1 . . ?
C12 C11 H11A 111.1 . . ?
N2 C11 H11B 111.1 . . ?
C12 C11 H11B 111.1 . . ?
H11A C11 H11B 109.0 . . ?
C11 C12 C13 104.06(16) . . ?
C11 C12 H12A 110.9 . . ?
C13 C12 H12A 110.9 . . ?
C11 C12 H12B 110.9 . . ?
C13 C12 H12B 110.9 . . ?
H12A C12 H12B 109.0 . . ?
C14 C13 C12 102.63(17) . . ?
C14 C13 H13A 111.2 . . ?
C12 C13 H13A 111.2 . . ?
C14 C13 H13B 111.2 . . ?
C12 C13 H13B 111.2 . . ?
H13A C13 H13B 109.2 . . ?
N2 C14 C13 103.00(17) . . ?
N2 C14 H14A 111.2 . . ?
C13 C14 H14A 111.2 . . ?
N2 C14 H14B 111.2 . . ?
C13 C14 H14B 111.2 . . ?
H14A C14 H14B 109.1 . . ?

loop_
_geom_torsion_atom_site_label_1
_geom_torsion_atom_site_label_2
_geom_torsion_atom_site_label_3
_geom_torsion_atom_site_label_4
_geom_torsion
_geom_torsion_site_symmetry_1
_geom_torsion_site_symmetry_2
_geom_torsion_site_symmetry_3
_geom_torsion_site_symmetry_4
_geom_torsion_publ_flag
C9 N1 C1 O1 -5.7(3) . . . . ?
C6 N1 C1 O1 -172.7(2) . . . . ?
C9 N1 C1 C2 173.35(17) . . . . ?
C6 N1 C1 C2 6.3(3) . . . . ?
O1 C1 C2 C4 102.8(2) . . . . ?
N1 C1 C2 C4 -76.3(2) . . . . ?
O1 C1 C2 C5 -14.3(3) . . . . ?
N1 C1 C2 C5 166.6(2) . . . . ?
O1 C1 C2 C3 -133.7(2) . . . . ?
N1 C1 C2 C3 47.2(3) . . . . ?
C1 N1 C6 C7 160.2(2) . . . . ?
C9 N1 C6 C7 -7.3(3) . . . . ?
N1 C6 C7 C8 28.4(2) . . . . ?
C6 C7 C8 C9 -38.5(2) . . . . ?
C1 N1 C9 C8 174.18(18) . . . . ?
C6 N1 C9 C8 -16.5(2) . . . . ?
C1 N1 C9 C10 -68.1(2) . . . . ?
C6 N1 C9 C10 101.2(2) . . . . ?
C7 C8 C9 N1 33.6(2) . . . . ?
C7 C8 C9 C10 -83.6(2) . . . . ?
C14 N2 C10 O2 -176.62(19) . . . . ?
C11 N2 C10 O2 -1.3(3) . . . . ?
C14 N2 C10 C9 0.3(3) . . . . ?
C11 N2 C10 C9 175.65(16) . . . . ?
N1 C9 C10 O2 -23.1(3) . . . . ?
C8 C9 C10 O2 89.7(2) . . . . ?
N1 C9 C10 N2 159.93(16) . . . . ?
C8 C9 C10 N2 -87.3(2) . . . . ?
C10 N2 C11 C12 178.89(18) . . . . ?
C14 N2 C11 C12 -5.1(2) . . . . ?
N2 C11 C12 C13 27.2(2) . . . . ?
C11 C12 C13 C14 -38.9(2) . . . . ?
C10 N2 C14 C13 156.73(18) . . . . ?
C11 N2 C14 C13 -19.0(2) . . . . ?
C12 C13 C14 N2 35.1(2) . . . . ?

_shelx_res_file                  
;
TITL CH_B1_0081 in P2(1)2(1)2(1)
    CH_B1_0081.res
    created by SHELXL-2019/2 at 13:43:07 on 20-Jan-2024
CELL  1.54178   5.7109  14.3218  17.0215   90.000   90.000   90.000
ZERR    4.000   0.0002   0.0005   0.0006    0.000    0.000    0.000
LATT -1
SYMM 1/2-X, -Y, 1/2+Z
SYMM -X, 1/2+Y, 1/2-Z
SYMM 1/2+X, 1/2-Y, -Z
SFAC C H N O
UNIT 56 96 8 8
SIZE 0.25 0.10 0.04
TEMP -93
REM ====================== significant outliers ===================
OMIT  -6   1   5
OMIT  -6   1   3
OMIT  -6   1   2
REM ===============================================================
L.S. 20
ACTA
BOND $H
CONF
LIST 4
FMAP 2
PLAN -5
WGHT    0.043100    0.165200
FVAR       0.24901
O1    4    0.506390    0.449552    0.399302    11.00000    0.04067    0.02727 =
         0.03421   -0.00204   -0.00066    0.00987
O2    4    0.176788    0.427162    0.553520    11.00000    0.02083    0.03627 =
         0.04189    0.00879   -0.00225    0.00188
N1    3    0.481441    0.556488    0.493924    11.00000    0.02898    0.02290 =
         0.02428    0.00311   -0.00068    0.00130
N2    3    0.463910    0.329405    0.592130    11.00000    0.01895    0.02933 =
         0.03418    0.00963   -0.00181   -0.00245
C1    1    0.444795    0.528387    0.418609    11.00000    0.02230    0.02440 =
         0.02561    0.00242    0.00238   -0.00077
C2    1    0.324795    0.593019    0.358145    11.00000    0.03330    0.02634 =
         0.02811    0.00421   -0.00366    0.00084
C3    1    0.422926    0.693035    0.357203    11.00000    0.03899    0.03073 =
         0.03820    0.01150    0.00044   -0.00232
AFIX 137
H3A   2    0.368649    0.726619    0.403944    11.00000   -1.50000
H3B   2    0.368214    0.725436    0.309931    11.00000   -1.50000
H3C   2    0.594434    0.690772    0.357134    11.00000   -1.50000
AFIX   0
C4    1    0.061010    0.594389    0.374656    11.00000    0.03299    0.03571 =
         0.06404    0.01236   -0.01309   -0.00156
AFIX 137
H4A   2    0.032416    0.622588    0.426229    11.00000   -1.50000
H4B   2    0.000495    0.530360    0.374239    11.00000   -1.50000
H4C   2   -0.018557    0.631095    0.334056    11.00000   -1.50000
AFIX   0
C5    1    0.365207    0.549793    0.276892    11.00000    0.08756    0.04492 =
         0.02650    0.00291   -0.00969    0.00597
AFIX 137
H5A   2    0.286543    0.587759    0.236920    11.00000   -1.50000
H5B   2    0.301384    0.486284    0.275969    11.00000   -1.50000
H5C   2    0.533534    0.547698    0.265836    11.00000   -1.50000
AFIX   0
C6    1    0.404258    0.641432    0.534477    11.00000    0.05644    0.02687 =
         0.03010   -0.00279   -0.00014    0.00431
AFIX  23
H6A   2    0.241266    0.657443    0.519960    11.00000   -1.20000
H6B   2    0.507364    0.694829    0.521531    11.00000   -1.20000
AFIX   0
C7    1    0.421625    0.616613    0.621485    11.00000    0.06148    0.03513 =
         0.02832   -0.00407   -0.00045   -0.00092
AFIX  23
H7A   2    0.462943    0.672058    0.653333    11.00000   -1.20000
H7B   2    0.272423    0.590238    0.641091    11.00000   -1.20000
AFIX   0
C8    1    0.616200    0.544111    0.623660    11.00000    0.04683    0.03919 =
         0.02974    0.00495   -0.01016   -0.01162
AFIX  23
H8A   2    0.604500    0.504583    0.671213    11.00000   -1.20000
H8B   2    0.772314    0.574124    0.622372    11.00000   -1.20000
AFIX   0
C9    1    0.572255    0.486712    0.548804    11.00000    0.02452    0.02819 =
         0.02747    0.00718   -0.00375   -0.00031
AFIX  13
H9A   2    0.720851    0.458433    0.528811    11.00000   -1.20000
AFIX   0
C10   1    0.385675    0.411354    0.563788    11.00000    0.02288    0.02919 =
         0.02361    0.00376   -0.00135    0.00069
C11   1    0.300155    0.254310    0.614027    11.00000    0.02526    0.02647 =
         0.02902    0.00126    0.00022   -0.00502
AFIX  23
H11A  2    0.204280    0.234736    0.568455    11.00000   -1.20000
H11B  2    0.194955    0.274455    0.657035    11.00000   -1.20000
AFIX   0
C12   1    0.460824    0.175850    0.640837    11.00000    0.03363    0.02604 =
         0.05441    0.00713   -0.00511   -0.00278
AFIX  23
H12A  2    0.498571    0.133402    0.596715    11.00000   -1.20000
H12B  2    0.387665    0.139243    0.683634    11.00000   -1.20000
AFIX   0
C13   1    0.679300    0.226045    0.669829    11.00000    0.02933    0.02982 =
         0.03684    0.00752   -0.00421    0.00061
AFIX  23
H13A  2    0.656665    0.250890    0.723570    11.00000   -1.20000
H13B  2    0.817023    0.184067    0.669446    11.00000   -1.20000
AFIX   0
C14   1    0.706860    0.304359    0.610570    11.00000    0.02140    0.03637 =
         0.03457    0.00857   -0.00341    0.00085
AFIX  23
H14A  2    0.792250    0.357935    0.633592    11.00000   -1.20000
H14B  2    0.790978    0.282665    0.563104    11.00000   -1.20000

AFIX   0
HKLF 4


REM  CH_B1_0081 in P2(1)2(1)2(1)
REM wR2 = 0.0843, GooF = S = 1.080, Restrained GooF = 1.080 for all data
REM R1 = 0.0342 for 2404 Fo > 4sig(Fo) and 0.0359 for all 2523 data
REM 166 parameters refined using 0 restraints

END

WGHT      0.0431      0.1652

REM Highest difference peak  0.139,  deepest hole -0.190,  1-sigma level  0.045
Q1    1   0.0039  0.4558  0.4821  11.00000  0.05    0.14
Q2    1   0.3958  0.1157  0.6555  11.00000  0.05    0.13
Q3    1   0.4067  0.4861  0.2620  11.00000  0.05    0.13
Q4    1   0.0210  0.5556  0.4636  11.00000  0.05    0.12
Q5    1   0.1496  0.1661  0.9855  11.00000  0.05    0.12
;
_shelx_res_checksum              1389
####################################################################### 
# 
# This file contains crystal structure data downloaded from the 
# Cambridge Structural Database (CSD) hosted by the Cambridge 
# Crystallographic Data Centre (CCDC).
# 
# Full information about CCDC data access policies and citation 
# guidelines are available at http://www.ccdc.cam.ac.uk/access/V1 
# 
# Audit and citation data items may have been added by the CCDC. 
# Please retain this information to preserve the provenance of 
# this file and to allow appropriate attribution of the data. 
# 
#######################################################################

data_2
_database_code_depnum_ccdc_archive 'CCDC 2388396'
loop_
_audit_author_name
_audit_author_address
'Andrew Bond'
;University of Cambridge
United Kingdom
;
_audit_update_record             
;
2024-10-02 deposited with the CCDC.	2025-03-28 downloaded from the CCDC.
;
#===============================================================================
_audit_creation_method           SHELXL-2019/2

#-------------------------------------------------------------------------------
# Inserted by local software: cifUpdate ver. 3.1  (Andrew D. Bond, March 2019)
#-------------------------------------------------------------------------------
_cambridge_user_name             'Fergal Hanna'
_cambridge_user_crsid            feh27
_cambridge_supervisor_name       'Chris Hunter'
_cambridge_supervisor_crsid      ch664
_cambridge_crystallographer_name 'Andrew Bond'
_cambridge_crystallographer_crsid adb29
_cambridge_sample_id             FHBK4-142
_cambridge_data_id               CH_B1_0080
#-------------------------------------------------------------------------------

_chemical_name_systematic        ?
_chemical_name_common            ?
_chemical_melting_point          ?
_chemical_formula_moiety         'C9 H17 N O'
_chemical_formula_sum            'C9 H17 N O'
_chemical_formula_weight         155.23

loop_
_atom_type_symbol
_atom_type_description
_atom_type_scat_dispersion_real
_atom_type_scat_dispersion_imag
_atom_type_scat_source
C C 0.0181 0.0091 'International Tables Vol C Tables 4.2.6.8 and 6.1.1.4'
H H 0.0000 0.0000 'International Tables Vol C Tables 4.2.6.8 and 6.1.1.4'
N N 0.0311 0.0180 'International Tables Vol C Tables 4.2.6.8 and 6.1.1.4'
O O 0.0492 0.0322 'International Tables Vol C Tables 4.2.6.8 and 6.1.1.4'

_space_group_crystal_system      monoclinic
_space_group_IT_number           14
_space_group_name_H-M_alt        'P 21/n'
_space_group_name_Hall           '-P 2yn'

_shelx_space_group_comment       
;
The symmetry employed for this shelxl refinement is uniquely defined
by the following loop, which should always be used as a source of
symmetry information in preference to the above space-group names.
They are only intended as comments.
;

loop_
_space_group_symop_operation_xyz
'x, y, z'
'-x+1/2, y+1/2, -z+1/2'
'-x, -y, -z'
'x-1/2, -y-1/2, z-1/2'

_cell_length_a                   6.0753(2)
_cell_length_b                   19.1206(8)
_cell_length_c                   8.3541(3)
_cell_angle_alpha                90
_cell_angle_beta                 109.392(2)
_cell_angle_gamma                90
_cell_volume                     915.39(6)
_cell_formula_units_Z            4
_cell_measurement_temperature    180(2)
_cell_measurement_reflns_used    3182
_cell_measurement_theta_min      4.63
_cell_measurement_theta_max      68.28

_exptl_crystal_description       lath
_exptl_crystal_colour            colourless
_exptl_crystal_density_meas      ?
_exptl_crystal_density_method    ?
_exptl_crystal_density_diffrn    1.126
_exptl_crystal_F_000             344
_exptl_transmission_factor_min   ?
_exptl_transmission_factor_max   ?
_exptl_crystal_size_max          0.250
_exptl_crystal_size_mid          0.050
_exptl_crystal_size_min          0.020
_exptl_absorpt_coefficient_mu    0.567
_shelx_estimated_absorpt_T_min   0.871
_shelx_estimated_absorpt_T_max   0.989
_exptl_absorpt_correction_type   multi-scan
_exptl_absorpt_correction_T_min  0.6693
_exptl_absorpt_correction_T_max  0.7531
_exptl_absorpt_process_details   'SADABS (Bruker, 2016)'

_diffrn_ambient_temperature      180(2)
_diffrn_radiation_wavelength     1.54178
_diffrn_radiation_type           CuK\a
_diffrn_source                   'Incoatec I\mS Cu microsource'
_diffrn_measurement_device_type  'Bruker D8-QUEST PHOTON-III'
_diffrn_measurement_method       '\w and \f-scans'
_diffrn_detector_area_resol_mean ?
_diffrn_reflns_number            13599
_diffrn_reflns_av_unetI/netI     0.0268
_diffrn_reflns_av_R_equivalents  0.0559
_diffrn_reflns_limit_h_min       -7
_diffrn_reflns_limit_h_max       7
_diffrn_reflns_limit_k_min       -23
_diffrn_reflns_limit_k_max       23
_diffrn_reflns_limit_l_min       -10
_diffrn_reflns_limit_l_max       9
_diffrn_reflns_theta_min         4.625
_diffrn_reflns_theta_max         68.377
_diffrn_reflns_theta_full        67.679
_diffrn_measured_fraction_theta_max 0.997
_diffrn_measured_fraction_theta_full 0.999
_diffrn_reflns_Laue_measured_fraction_max 0.997
_diffrn_reflns_Laue_measured_fraction_full 0.999
_diffrn_reflns_point_group_measured_fraction_max 0.997
_diffrn_reflns_point_group_measured_fraction_full 0.999
_reflns_number_total             1680
_reflns_number_gt                1383
_reflns_threshold_expression     'I > 2\s(I)'
_reflns_Friedel_coverage         0.000
_reflns_Friedel_fraction_max     .
_reflns_Friedel_fraction_full    .

_reflns_special_details          
;
Reflections were merged by SHELXL according to the crystal
class for the calculation of statistics and refinement.

_reflns_Friedel_fraction is defined as the number of unique
Friedel pairs measured divided by the number that would be
possible theoretically, ignoring centric projections and
systematic absences.

#===============================================================================
INTENSITY STATISTICS FOR DATASET # 1  ch_b1_0080_0m.hkl
#===============================================================================
 Resolution   #Data #Theory %Complete Redundancy Mean I Mean I/s Rmerge  Rsigma

  Inf - 3.64      27     27    100.0     3.04    150.43   37.99  0.0202  0.0220
 3.64 - 2.34      60     61     98.4     4.82     56.03   40.83  0.0228  0.0199
 2.34 - 1.83      88     88    100.0     6.40     34.06   44.75  0.0255  0.0166
 1.83 - 1.58      89     89    100.0     7.98     19.69   35.81  0.0400  0.0193
 1.58 - 1.43      84     84    100.0    10.92     12.42   33.11  0.0491  0.0196
 1.43 - 1.33      87     87    100.0    12.32      8.78   31.77  0.0610  0.0232
 1.33 - 1.24      94     94    100.0    11.84      9.48   29.37  0.0612  0.0229
 1.24 - 1.18      86     86    100.0    10.59     10.54   27.53  0.0596  0.0241
 1.18 - 1.13      91     91    100.0    11.10      7.38   24.27  0.0748  0.0285
 1.13 - 1.09      76     76    100.0    10.83      6.93   22.29  0.0708  0.0285
 1.09 - 1.04     112    112    100.0     9.21      6.96   18.64  0.0854  0.0346
 1.04 - 1.01      78     78    100.0     8.91      6.60   19.59  0.0754  0.0316
 1.01 - 0.98      93     93    100.0     7.01      3.59   13.56  0.1048  0.0498
 0.98 - 0.96      70     70    100.0     7.56      2.60   12.68  0.1145  0.0581
 0.96 - 0.93     112    112    100.0     6.63      2.88   11.72  0.1042  0.0557
 0.93 - 0.91      84     84    100.0     6.37      1.72    8.73  0.1637  0.0828
 0.91 - 0.89      93     93    100.0     6.18      1.53    8.38  0.1757  0.0872
 0.89 - 0.87      82     82    100.0     5.82      1.76    9.33  0.1337  0.0749
 0.87 - 0.86      58     58    100.0     5.22      1.81    9.43  0.1214  0.0706
 0.86 - 0.84     111    112     99.1     4.93      1.62    9.25  0.1335  0.0767
 0.84 - 0.83      71     75     94.7     3.89      1.21    6.93  0.1576  0.1062
#-------------------------------------------------------------------------------
 0.93 - 0.83     499    504     99.0     5.42      1.61    8.70  0.1484  0.0817
  Inf - 0.83    1746   1752     99.7     7.92     11.40   20.96  0.0551  0.0255
#===============================================================================
;

_computing_data_collection       'APEX5 (Bruker, 2023)'
_computing_cell_refinement       'SAINT (Bruker, 2016)'
_computing_data_reduction        SAINT
_computing_structure_solution    'SHELXT (Sheldrick, 2015)'
_computing_structure_refinement  'SHELXL (Sheldrick, 2015)'
_computing_molecular_graphics    'Mercury (Macrae et al., 2008)'
_computing_publication_material  SHELXL

_refine_special_details          ?

_refine_ls_structure_factor_coef Fsqd
_refine_ls_matrix_type           full
_refine_ls_weighting_scheme      calc
_refine_ls_weighting_details     
'w=1/[\s^2^(Fo^2^)+(0.0561P)^2^+0.2430P] where P=(Fo^2^+2Fc^2^)/3'
_atom_sites_solution_primary     dual
_atom_sites_solution_secondary   difmap
_atom_sites_solution_hydrogens   geom
_refine_ls_hydrogen_treatment    constr
_refine_ls_extinction_method     none
_refine_ls_extinction_coef       .
_refine_ls_number_reflns         1680
_refine_ls_number_parameters     103
_refine_ls_number_restraints     0
_refine_ls_R_factor_all          0.0505
_refine_ls_R_factor_gt           0.0419
_refine_ls_wR_factor_ref         0.1152
_refine_ls_wR_factor_gt          0.1088
_refine_ls_goodness_of_fit_ref   1.067
_refine_ls_restrained_S_all      1.067
_refine_ls_shift/su_max          0.000
_refine_ls_shift/su_mean         0.000
_refine_diff_density_max         0.242
_refine_diff_density_min         -0.169
_refine_diff_density_rms         0.037

loop_
_atom_site_label
_atom_site_type_symbol
_atom_site_fract_x
_atom_site_fract_y
_atom_site_fract_z
_atom_site_U_iso_or_equiv
_atom_site_adp_type
_atom_site_occupancy
_atom_site_site_symmetry_order
_atom_site_calc_flag
_atom_site_refinement_flags_posn
_atom_site_refinement_flags_adp
_atom_site_refinement_flags_occupancy
_atom_site_disorder_assembly
_atom_site_disorder_group
O1 O 0.37452(17) 0.62399(6) 0.61800(14) 0.0420(3) Uani 1 1 d . . . . .
N1 N 0.59652(19) 0.60979(6) 0.45612(15) 0.0280(3) Uani 1 1 d . . . . .
C1 C 0.5651(2) 0.63324(7) 0.59928(18) 0.0272(3) Uani 1 1 d . . . . .
C2 C 0.7626(2) 0.67067(7) 0.73858(18) 0.0296(3) Uani 1 1 d . . . . .
C3 C 0.8875(3) 0.72689(8) 0.6695(2) 0.0393(4) Uani 1 1 d . . . . .
H3A H 0.979375 0.756926 0.762858 0.059 Uiso 1 1 calc R U . . .
H3B H 0.771702 0.755255 0.584699 0.059 Uiso 1 1 calc R U . . .
H3C H 0.991330 0.704370 0.616883 0.059 Uiso 1 1 calc R U . . .
C4 C 0.9398(3) 0.61627(9) 0.8403(2) 0.0433(4) Uani 1 1 d . . . . .
H4A H 1.053477 0.638928 0.938404 0.065 Uiso 1 1 calc R U . . .
H4B H 1.021039 0.595806 0.767906 0.065 Uiso 1 1 calc R U . . .
H4C H 0.858145 0.579332 0.879532 0.065 Uiso 1 1 calc R U . . .
C5 C 0.6512(3) 0.70656(11) 0.8567(2) 0.0524(5) Uani 1 1 d . . . . .
H5A H 0.772567 0.729968 0.948923 0.079 Uiso 1 1 calc R U . . .
H5B H 0.572800 0.671504 0.904315 0.079 Uiso 1 1 calc R U . . .
H5C H 0.537018 0.741174 0.792395 0.079 Uiso 1 1 calc R U . . .
C6 C 0.8065(2) 0.60773(8) 0.4057(2) 0.0346(4) Uani 1 1 d . . . . .
H6A H 0.947193 0.596934 0.503813 0.042 Uiso 1 1 calc R U . . .
H6B H 0.830044 0.652755 0.355131 0.042 Uiso 1 1 calc R U . . .
C7 C 0.7533(3) 0.54967(9) 0.2762(2) 0.0426(4) Uani 1 1 d . . . . .
H7A H 0.840069 0.556185 0.195740 0.051 Uiso 1 1 calc R U . . .
H7B H 0.793795 0.503501 0.331835 0.051 Uiso 1 1 calc R U . . .
C8 C 0.4939(3) 0.55590(10) 0.1869(2) 0.0434(4) Uani 1 1 d . . . . .
H8A H 0.427447 0.511073 0.132870 0.052 Uiso 1 1 calc R U . . .
H8B H 0.458343 0.592896 0.099037 0.052 Uiso 1 1 calc R U . . .
C9 C 0.3989(2) 0.57491(8) 0.32783(19) 0.0334(4) Uani 1 1 d . . . . .
H9A H 0.263749 0.606892 0.285808 0.040 Uiso 1 1 calc R U . . .
H9B H 0.350254 0.532544 0.375461 0.040 Uiso 1 1 calc R U . . .

loop_
_atom_site_aniso_label
_atom_site_aniso_U_11
_atom_site_aniso_U_22
_atom_site_aniso_U_33
_atom_site_aniso_U_23
_atom_site_aniso_U_13
_atom_site_aniso_U_12
O1 0.0266(6) 0.0569(7) 0.0470(7) -0.0082(5) 0.0184(5) -0.0075(5)
N1 0.0188(5) 0.0336(6) 0.0311(6) -0.0032(5) 0.0076(5) -0.0034(4)
C1 0.0224(7) 0.0272(7) 0.0324(8) 0.0020(6) 0.0097(6) 0.0013(5)
C2 0.0274(7) 0.0303(7) 0.0309(8) -0.0037(6) 0.0095(6) -0.0013(5)
C3 0.0399(8) 0.0334(8) 0.0412(9) -0.0019(7) 0.0088(7) -0.0098(6)
C4 0.0419(9) 0.0406(9) 0.0379(9) 0.0025(7) 0.0003(7) -0.0005(7)
C5 0.0473(10) 0.0644(12) 0.0507(11) -0.0221(9) 0.0231(8) -0.0063(8)
C6 0.0240(7) 0.0445(9) 0.0374(8) -0.0051(7) 0.0131(6) -0.0026(6)
C7 0.0409(9) 0.0492(10) 0.0409(9) -0.0078(7) 0.0179(7) 0.0005(7)
C8 0.0405(9) 0.0551(10) 0.0334(8) -0.0082(7) 0.0108(7) -0.0129(7)
C9 0.0247(7) 0.0393(8) 0.0325(8) -0.0024(6) 0.0045(6) -0.0069(6)

_geom_special_details            
;
All esds (except the esd in the dihedral angle between two l.s. planes)
are estimated using the full covariance matrix.  The cell esds are taken
into account individually in the estimation of esds in distances, angles
and torsion angles; correlations between esds in cell parameters are only
used when they are defined by crystal symmetry.  An approximate (isotropic)
treatment of cell esds is used for estimating esds involving l.s. planes.
;

loop_
_geom_bond_atom_site_label_1
_geom_bond_atom_site_label_2
_geom_bond_distance
_geom_bond_site_symmetry_2
_geom_bond_publ_flag
O1 C1 1.2317(16) . ?
N1 C1 1.3488(19) . ?
N1 C6 1.4708(17) . ?
N1 C9 1.4766(18) . ?
C1 C2 1.5421(19) . ?
C2 C5 1.531(2) . ?
C2 C3 1.535(2) . ?
C2 C4 1.535(2) . ?
C3 H3A 0.9800 . ?
C3 H3B 0.9800 . ?
C3 H3C 0.9800 . ?
C4 H4A 0.9800 . ?
C4 H4B 0.9800 . ?
C4 H4C 0.9800 . ?
C5 H5A 0.9800 . ?
C5 H5B 0.9800 . ?
C5 H5C 0.9800 . ?
C6 C7 1.508(2) . ?
C6 H6A 0.9900 . ?
C6 H6B 0.9900 . ?
C7 C8 1.508(2) . ?
C7 H7A 0.9900 . ?
C7 H7B 0.9900 . ?
C8 C9 1.518(2) . ?
C8 H8A 0.9900 . ?
C8 H8B 0.9900 . ?
C9 H9A 0.9900 . ?
C9 H9B 0.9900 . ?

loop_
_geom_angle_atom_site_label_1
_geom_angle_atom_site_label_2
_geom_angle_atom_site_label_3
_geom_angle
_geom_angle_site_symmetry_1
_geom_angle_site_symmetry_3
_geom_angle_publ_flag
C1 N1 C6 130.87(12) . . ?
C1 N1 C9 118.26(11) . . ?
C6 N1 C9 110.70(11) . . ?
O1 C1 N1 118.72(13) . . ?
O1 C1 C2 119.95(13) . . ?
N1 C1 C2 121.33(11) . . ?
C5 C2 C3 107.93(13) . . ?
C5 C2 C4 109.02(14) . . ?
C3 C2 C4 109.81(12) . . ?
C5 C2 C1 107.15(12) . . ?
C3 C2 C1 113.52(12) . . ?
C4 C2 C1 109.29(11) . . ?
C2 C3 H3A 109.5 . . ?
C2 C3 H3B 109.5 . . ?
H3A C3 H3B 109.5 . . ?
C2 C3 H3C 109.5 . . ?
H3A C3 H3C 109.5 . . ?
H3B C3 H3C 109.5 . . ?
C2 C4 H4A 109.5 . . ?
C2 C4 H4B 109.5 . . ?
H4A C4 H4B 109.5 . . ?
C2 C4 H4C 109.5 . . ?
H4A C4 H4C 109.5 . . ?
H4B C4 H4C 109.5 . . ?
C2 C5 H5A 109.5 . . ?
C2 C5 H5B 109.5 . . ?
H5A C5 H5B 109.5 . . ?
C2 C5 H5C 109.5 . . ?
H5A C5 H5C 109.5 . . ?
H5B C5 H5C 109.5 . . ?
N1 C6 C7 103.04(12) . . ?
N1 C6 H6A 111.2 . . ?
C7 C6 H6A 111.2 . . ?
N1 C6 H6B 111.2 . . ?
C7 C6 H6B 111.2 . . ?
H6A C6 H6B 109.1 . . ?
C8 C7 C6 103.69(13) . . ?
C8 C7 H7A 111.0 . . ?
C6 C7 H7A 111.0 . . ?
C8 C7 H7B 111.0 . . ?
C6 C7 H7B 111.0 . . ?
H7A C7 H7B 109.0 . . ?
C7 C8 C9 103.83(13) . . ?
C7 C8 H8A 111.0 . . ?
C9 C8 H8A 111.0 . . ?
C7 C8 H8B 111.0 . . ?
C9 C8 H8B 111.0 . . ?
H8A C8 H8B 109.0 . . ?
N1 C9 C8 104.15(12) . . ?
N1 C9 H9A 110.9 . . ?
C8 C9 H9A 110.9 . . ?
N1 C9 H9B 110.9 . . ?
C8 C9 H9B 110.9 . . ?
H9A C9 H9B 108.9 . . ?

loop_
_geom_torsion_atom_site_label_1
_geom_torsion_atom_site_label_2
_geom_torsion_atom_site_label_3
_geom_torsion_atom_site_label_4
_geom_torsion
_geom_torsion_site_symmetry_1
_geom_torsion_site_symmetry_2
_geom_torsion_site_symmetry_3
_geom_torsion_site_symmetry_4
_geom_torsion_publ_flag
C6 N1 C1 O1 -173.99(14) . . . . ?
C9 N1 C1 O1 0.8(2) . . . . ?
C6 N1 C1 C2 5.7(2) . . . . ?
C9 N1 C1 C2 -179.56(12) . . . . ?
O1 C1 C2 C5 -15.00(19) . . . . ?
N1 C1 C2 C5 165.35(14) . . . . ?
O1 C1 C2 C3 -134.06(14) . . . . ?
N1 C1 C2 C3 46.29(18) . . . . ?
O1 C1 C2 C4 102.99(16) . . . . ?
N1 C1 C2 C4 -76.67(17) . . . . ?
C1 N1 C6 C7 156.07(15) . . . . ?
C9 N1 C6 C7 -19.00(16) . . . . ?
N1 C6 C7 C8 34.82(16) . . . . ?
C6 C7 C8 C9 -38.01(17) . . . . ?
C1 N1 C9 C8 179.90(13) . . . . ?
C6 N1 C9 C8 -4.32(16) . . . . ?
C7 C8 C9 N1 26.00(17) . . . . ?

_shelx_res_file                  
;
TITL CH_B1_0080 in P2(1)/n
    CH_B1_0080.res
    created by SHELXL-2019/2 at 14:16:34 on 18-Jan-2024
CELL  1.54178   6.0753  19.1206   8.3541   90.000  109.392   90.000
ZERR    4.000   0.0002   0.0008   0.0003    0.000    0.002    0.000
LATT  1
SYMM 1/2-X, 1/2+Y, 1/2-Z
SFAC C H N O
UNIT 36 68 4 4
SIZE 0.25 0.05 0.02
TEMP -93
L.S. 50
ACTA
BOND $H
CONF
LIST 4
FMAP 2
PLAN -5
WGHT    0.056100    0.243000
FVAR       0.32763
O1    4    0.374516    0.623985    0.617998    11.00000    0.02659    0.05693 =
         0.04702   -0.00824    0.01841   -0.00751
N1    3    0.596521    0.609790    0.456119    11.00000    0.01881    0.03355 =
         0.03110   -0.00321    0.00756   -0.00339
C1    1    0.565131    0.633243    0.599276    11.00000    0.02245    0.02719 =
         0.03241    0.00203    0.00968    0.00134
C2    1    0.762555    0.670667    0.738585    11.00000    0.02738    0.03031 =
         0.03086   -0.00370    0.00953   -0.00131
C3    1    0.887536    0.726885    0.669513    11.00000    0.03990    0.03338 =
         0.04119   -0.00189    0.00875   -0.00980
AFIX 137
H3A   2    0.979375    0.756926    0.762858    11.00000   -1.50000
H3B   2    0.771702    0.755255    0.584699    11.00000   -1.50000
H3C   2    0.991330    0.704370    0.616883    11.00000   -1.50000
AFIX   0
C4    1    0.939828    0.616266    0.840301    11.00000    0.04191    0.04056 =
         0.03787    0.00251    0.00030   -0.00054
AFIX 137
H4A   2    1.053477    0.638928    0.938404    11.00000   -1.50000
H4B   2    1.021039    0.595806    0.767906    11.00000   -1.50000
H4C   2    0.858145    0.579332    0.879532    11.00000   -1.50000
AFIX   0
C5    1    0.651213    0.706559    0.856685    11.00000    0.04732    0.06437 =
         0.05070   -0.02207    0.02308   -0.00625
AFIX 137
H5A   2    0.772567    0.729968    0.948923    11.00000   -1.50000
H5B   2    0.572800    0.671504    0.904315    11.00000   -1.50000
H5C   2    0.537018    0.741174    0.792395    11.00000   -1.50000
AFIX   0
C6    1    0.806483    0.607731    0.405680    11.00000    0.02399    0.04451 =
         0.03743   -0.00507    0.01309   -0.00258
AFIX  23
H6A   2    0.947193    0.596934    0.503813    11.00000   -1.20000
H6B   2    0.830044    0.652755    0.355131    11.00000   -1.20000
AFIX   0
C7    1    0.753303    0.549671    0.276173    11.00000    0.04092    0.04918 =
         0.04086   -0.00777    0.01790    0.00046
AFIX  23
H7A   2    0.840069    0.556185    0.195740    11.00000   -1.20000
H7B   2    0.793795    0.503501    0.331835    11.00000   -1.20000
AFIX   0
C8    1    0.493907    0.555898    0.186856    11.00000    0.04049    0.05508 =
         0.03339   -0.00819    0.01076   -0.01288
AFIX  23
H8A   2    0.427447    0.511073    0.132870    11.00000   -1.20000
H8B   2    0.458343    0.592896    0.099037    11.00000   -1.20000
AFIX   0
C9    1    0.398918    0.574911    0.327827    11.00000    0.02467    0.03933 =
         0.03254   -0.00239    0.00447   -0.00686
AFIX  23
H9A   2    0.263749    0.606892    0.285808    11.00000   -1.20000
H9B   2    0.350254    0.532544    0.375461    11.00000   -1.20000

AFIX   0
HKLF 4


REM  CH_B1_0080 in P2(1)/n
REM wR2 = 0.1152, GooF = S = 1.067, Restrained GooF = 1.067 for all data
REM R1 = 0.0419 for 1383 Fo > 4sig(Fo) and 0.0505 for all 1680 data
REM 103 parameters refined using 0 restraints

END

WGHT      0.0561      0.2430

REM Highest difference peak  0.242,  deepest hole -0.169,  1-sigma level  0.037
Q1    1   0.7448  0.5952  0.2322  11.00000  0.05    0.24
Q2    1   0.6793  0.6529  0.6730  11.00000  0.05    0.19
Q3    1   0.9635  0.6331  0.4844  11.00000  0.05    0.16
Q4    1   0.8772  0.5379  0.2196  11.00000  0.05    0.16
Q5    1   0.7155  0.6862  0.7932  11.00000  0.05    0.15
;
_shelx_res_checksum              16973
####################################################################### 
# 
# This file contains crystal structure data downloaded from the 
# Cambridge Structural Database (CSD) hosted by the Cambridge 
# Crystallographic Data Centre (CCDC).
# 
# Full information about CCDC data access policies and citation 
# guidelines are available at http://www.ccdc.cam.ac.uk/access/V1 
# 
# Audit and citation data items may have been added by the CCDC. 
# Please retain this information to preserve the provenance of 
# this file and to allow appropriate attribution of the data. 
# 
#######################################################################

data_6
_database_code_depnum_ccdc_archive 'CCDC 2388395'
loop_
_audit_author_name
_audit_author_address
'Andrew Bond'
;University of Cambridge
United Kingdom
;
_audit_update_record             
;
2024-10-02 deposited with the CCDC.	2025-03-28 downloaded from the CCDC.
;
#===============================================================================
_audit_creation_method           SHELXL-2019/2

#-------------------------------------------------------------------------------
# Inserted by local software: cifUpdate ver. 3.1  (Andrew D. Bond, March 2019)
#-------------------------------------------------------------------------------
_cambridge_user_name             'Fergal Hanna'
_cambridge_user_crsid            feh27
_cambridge_supervisor_name       'Chris Hunter'
_cambridge_supervisor_crsid      ch664
_cambridge_crystallographer_name 'Andrew Bond'
_cambridge_crystallographer_crsid adb29
_cambridge_sample_id             FHBK4-158
_cambridge_data_id               CH_B1_0083
#-------------------------------------------------------------------------------

_chemical_name_systematic        ?
_chemical_name_common            ?
_chemical_melting_point          ?
_chemical_formula_moiety         'C14 H24 N2 O2'
_chemical_formula_sum            'C14 H24 N2 O2'
_chemical_formula_weight         252.35

loop_
_atom_type_symbol
_atom_type_description
_atom_type_scat_dispersion_real
_atom_type_scat_dispersion_imag
_atom_type_scat_source
C C 0.0181 0.0091 'International Tables Vol C Tables 4.2.6.8 and 6.1.1.4'
H H 0.0000 0.0000 'International Tables Vol C Tables 4.2.6.8 and 6.1.1.4'
N N 0.0311 0.0180 'International Tables Vol C Tables 4.2.6.8 and 6.1.1.4'
O O 0.0492 0.0322 'International Tables Vol C Tables 4.2.6.8 and 6.1.1.4'

_space_group_crystal_system      triclinic
_space_group_IT_number           2
_space_group_name_H-M_alt        'P -1'
_space_group_name_Hall           '-P 1'

_shelx_space_group_comment       
;
The symmetry employed for this shelxl refinement is uniquely defined
by the following loop, which should always be used as a source of
symmetry information in preference to the above space-group names.
They are only intended as comments.
;

loop_
_space_group_symop_operation_xyz
'x, y, z'
'-x, -y, -z'

_cell_length_a                   5.9843(2)
_cell_length_b                   9.7264(4)
_cell_length_c                   12.6732(5)
_cell_angle_alpha                73.160(2)
_cell_angle_beta                 78.918(2)
_cell_angle_gamma                86.645(2)
_cell_volume                     692.85(5)
_cell_formula_units_Z            2
_cell_measurement_temperature    180(2)
_cell_measurement_reflns_used    4737
_cell_measurement_theta_min      3.71
_cell_measurement_theta_max      68.30

_exptl_crystal_description       block
_exptl_crystal_colour            colourless
_exptl_crystal_density_meas      ?
_exptl_crystal_density_method    ?
_exptl_crystal_density_diffrn    1.210
_exptl_crystal_F_000             276
_exptl_transmission_factor_min   ?
_exptl_transmission_factor_max   ?
_exptl_crystal_size_max          0.200
_exptl_crystal_size_mid          0.060
_exptl_crystal_size_min          0.040
_exptl_absorpt_coefficient_mu    0.643
_shelx_estimated_absorpt_T_min   0.882
_shelx_estimated_absorpt_T_max   0.975
_exptl_absorpt_correction_type   multi-scan
_exptl_absorpt_correction_T_min  0.6607
_exptl_absorpt_correction_T_max  0.7531
_exptl_absorpt_process_details   'SADABS (Bruker, 2016)'

_diffrn_ambient_temperature      180(2)
_diffrn_radiation_wavelength     1.54178
_diffrn_radiation_type           CuK\a
_diffrn_source                   'Incoatec I\mS Cu microsource'
_diffrn_measurement_device_type  'Bruker D8-QUEST PHOTON-III'
_diffrn_measurement_method       '\w and \f-scans'
_diffrn_detector_area_resol_mean ?
_diffrn_reflns_number            10181
_diffrn_reflns_av_unetI/netI     0.0303
_diffrn_reflns_av_R_equivalents  0.0350
_diffrn_reflns_limit_h_min       -6
_diffrn_reflns_limit_h_max       7
_diffrn_reflns_limit_k_min       -11
_diffrn_reflns_limit_k_max       11
_diffrn_reflns_limit_l_min       -15
_diffrn_reflns_limit_l_max       15
_diffrn_reflns_theta_min         3.707
_diffrn_reflns_theta_max         68.362
_diffrn_reflns_theta_full        67.679
_diffrn_measured_fraction_theta_max 0.991
_diffrn_measured_fraction_theta_full 0.992
_diffrn_reflns_Laue_measured_fraction_max 0.991
_diffrn_reflns_Laue_measured_fraction_full 0.992
_diffrn_reflns_point_group_measured_fraction_max 0.991
_diffrn_reflns_point_group_measured_fraction_full 0.992
_reflns_number_total             2512
_reflns_number_gt                2231
_reflns_threshold_expression     'I > 2\s(I)'
_reflns_Friedel_coverage         0.000
_reflns_Friedel_fraction_max     .
_reflns_Friedel_fraction_full    .

_reflns_special_details          
;
Reflections were merged by SHELXL according to the crystal
class for the calculation of statistics and refinement.

_reflns_Friedel_fraction is defined as the number of unique
Friedel pairs measured divided by the number that would be
possible theoretically, ignoring centric projections and
systematic absences.

#===============================================================================
INTENSITY STATISTICS FOR DATASET # 1  CH_B1_0083_0m.hkl
#===============================================================================
 Resolution   #Data #Theory %Complete Redundancy Mean I Mean I/s Rmerge  Rsigma
#-------------------------------------------------------------------------------
  Inf - 3.10      40     47     85.1     1.47    170.78   31.28  0.0405  0.0308
 3.10 - 2.20      86     89     96.6     2.03     65.61   29.31  0.0193  0.0313
 2.20 - 1.77     128    131     97.7     2.60     59.10   31.21  0.0231  0.0276
 1.77 - 1.54     127    128     99.2     3.90     31.12   32.55  0.0275  0.0227
 1.54 - 1.40     131    131    100.0     5.68     23.43   39.51  0.0318  0.0191
 1.40 - 1.31     122    122    100.0     6.31     17.02   35.24  0.0339  0.0196
 1.31 - 1.23     132    132    100.0     5.57     16.60   29.66  0.0336  0.0216
 1.23 - 1.17     119    120     99.2     5.51     19.55   30.50  0.0318  0.0203
 1.17 - 1.12     133    133    100.0     5.50     17.05   31.77  0.0343  0.0226
 1.12 - 1.08     118    118    100.0     5.51     16.34   29.36  0.0340  0.0217
 1.08 - 1.04     137    137    100.0     4.43     12.48   23.58  0.0510  0.0292
 1.04 - 1.01     116    116    100.0     4.91     10.45   23.46  0.0461  0.0271
 1.01 - 0.98     130    132     98.5     3.63      9.40   21.87  0.0383  0.0315
 0.98 - 0.95     162    163     99.4     3.74      4.89   16.96  0.0559  0.0410
 0.95 - 0.93     117    117    100.0     3.45      4.66   15.19  0.0537  0.0424
 0.93 - 0.91     112    112    100.0     3.29      3.90   14.06  0.0644  0.0478
 0.91 - 0.89     131    132     99.2     3.20      3.81   14.23  0.0539  0.0470
 0.89 - 0.87     132    133     99.2     3.16      3.62   14.58  0.0580  0.0472
 0.87 - 0.85     168    168    100.0     2.93      2.72   13.07  0.0537  0.0539
 0.85 - 0.84      81     81    100.0     2.64      3.50   14.75  0.0572  0.0479
 0.84 - 0.83      90     93     96.8     2.30      2.70   12.70  0.0627  0.0570
#-------------------------------------------------------------------------------
 0.93 - 0.83     714    719     99.3     2.96      3.36   13.86  0.0578  0.0496
  Inf - 0.83    2512   2535     99.1     4.02     18.20   23.82  0.0349  0.0277
#===============================================================================
;

_computing_data_collection       'APEX5 (Bruker, 2023)'
_computing_cell_refinement       'SAINT (Bruker, 2016)'
_computing_data_reduction        SAINT
_computing_structure_solution    'SHELXT (Sheldrick, 2015)'
_computing_structure_refinement  'SHELXL (Sheldrick, 2015)'
_computing_molecular_graphics    'Mercury (Macrae et al., 2008)'
_computing_publication_material  SHELXL

_refine_special_details          ?

_refine_ls_structure_factor_coef Fsqd
_refine_ls_matrix_type           full
_refine_ls_weighting_scheme      calc
_refine_ls_weighting_details     
'w=1/[\s^2^(Fo^2^)+(0.0662P)^2^+0.2182P] where P=(Fo^2^+2Fc^2^)/3'
_atom_sites_solution_primary     dual
_atom_sites_solution_secondary   difmap
_atom_sites_solution_hydrogens   geom
_refine_ls_hydrogen_treatment    constr
_refine_ls_extinction_method     none
_refine_ls_extinction_coef       .
_refine_ls_number_reflns         2512
_refine_ls_number_parameters     176
_refine_ls_number_restraints     0
_refine_ls_R_factor_all          0.0492
_refine_ls_R_factor_gt           0.0445
_refine_ls_wR_factor_ref         0.1260
_refine_ls_wR_factor_gt          0.1212
_refine_ls_goodness_of_fit_ref   1.075
_refine_ls_restrained_S_all      1.075
_refine_ls_shift/su_max          0.000
_refine_ls_shift/su_mean         0.000
_refine_diff_density_max         0.337
_refine_diff_density_min         -0.330
_refine_diff_density_rms         0.044

loop_
_atom_site_label
_atom_site_type_symbol
_atom_site_fract_x
_atom_site_fract_y
_atom_site_fract_z
_atom_site_U_iso_or_equiv
_atom_site_adp_type
_atom_site_occupancy
_atom_site_site_symmetry_order
_atom_site_calc_flag
_atom_site_refinement_flags_posn
_atom_site_refinement_flags_adp
_atom_site_refinement_flags_occupancy
_atom_site_disorder_assembly
_atom_site_disorder_group
O1 O 0.74266(17) 0.79742(12) 0.39964(9) 0.0374(3) Uani 1 1 d . . . . .
O2 O 0.5453(2) 0.55035(14) 0.81097(9) 0.0453(3) Uani 1 1 d . . . . .
N1 N 0.40359(19) 0.72022(12) 0.49948(10) 0.0267(3) Uani 1 1 d . . . . .
N2 N 0.2426(2) 0.40358(13) 0.87180(10) 0.0293(3) Uani 1 1 d . . . . .
C1 C 0.5344(2) 0.80881(14) 0.40971(11) 0.0243(3) Uani 1 1 d . . . . .
C2 C 0.4278(2) 0.92128(15) 0.31978(11) 0.0267(3) Uani 1 1 d . . . . .
C3 C 0.2706(3) 1.02607(18) 0.36904(14) 0.0458(5) Uani 1 1 d . . . . .
H3A H 0.255386 1.114746 0.309588 0.069 Uiso 1 1 calc R U . . .
H3B H 0.335317 1.048293 0.427572 0.069 Uiso 1 1 calc R U . . .
H3C H 0.120314 0.982235 0.401477 0.069 Uiso 1 1 calc R U . . .
C4 C 0.2975(3) 0.84518(18) 0.26034(13) 0.0381(4) Uani 1 1 d . . . . .
H4A H 0.400241 0.779286 0.228463 0.057 Uiso 1 1 calc R U . . .
H4B H 0.237970 0.916645 0.200135 0.057 Uiso 1 1 calc R U . . .
H4C H 0.170780 0.790863 0.314338 0.057 Uiso 1 1 calc R U . . .
C5 C 0.6212(3) 1.0083(2) 0.23443(15) 0.0477(5) Uani 1 1 d . . . . .
H5A H 0.721196 0.944327 0.199112 0.072 Uiso 1 1 calc R U . . .
H5B H 0.708893 1.054569 0.272456 0.072 Uiso 1 1 calc R U . . .
H5C H 0.557770 1.081920 0.176909 0.072 Uiso 1 1 calc R U . . .
C6 C 0.1547(2) 0.70572(17) 0.53236(13) 0.0337(4) Uani 1 1 d . . . . .
H6A H 0.095961 0.639038 0.498153 0.040 Uiso 1 1 calc R U . . .
H6B H 0.077816 0.799948 0.510722 0.040 Uiso 1 1 calc R U . . .
C7 C 0.1226(2) 0.64492(17) 0.65926(12) 0.0339(4) Uani 1 1 d . . . . .
H7A H -0.024926 0.594572 0.690446 0.041 Uiso 1 1 calc R U . . .
H7B H 0.131242 0.721404 0.695588 0.041 Uiso 1 1 calc R U . . .
C8 C 0.3228(2) 0.54005(15) 0.67398(11) 0.0260(3) Uani 1 1 d . . . . .
H8A H 0.287970 0.451262 0.655585 0.031 Uiso 1 1 calc R U . . .
C9 C 0.5176(2) 0.62038(15) 0.58482(11) 0.0262(3) Uani 1 1 d . . . . .
H9A H 0.609436 0.673565 0.617128 0.031 Uiso 1 1 calc R U . . .
H9B H 0.618165 0.552987 0.552047 0.031 Uiso 1 1 calc R U . . .
C10 C 0.3808(2) 0.49816(15) 0.79127(11) 0.0267(3) Uani 1 1 d . . . . .
C11 C 0.2847(3) 0.3560(2) 0.98780(13) 0.0415(4) Uani 0.709(10) 1 d . . P A 1
H11A H 0.306027 0.439033 1.015159 0.050 Uiso 0.709(10) 1 calc R U P A 1
H11B H 0.420445 0.292953 0.993572 0.050 Uiso 0.709(10) 1 calc R U P A 1
C12 C 0.0685(6) 0.2738(4) 1.0529(2) 0.0400(9) Uani 0.709(10) 1 d . . P A 1
H12A H 0.102071 0.194446 1.117222 0.048 Uiso 0.709(10) 1 calc R U P A 1
H12B H -0.046066 0.338394 1.081343 0.048 Uiso 0.709(10) 1 calc R U P A 1
C13 C -0.0140(4) 0.2174(2) 0.97122(16) 0.0614(6) Uani 0.709(10) 1 d . . P A 1
H13A H -0.180394 0.201012 0.992482 0.074 Uiso 0.709(10) 1 calc R U P A 1
H13B H 0.062781 0.125530 0.967356 0.074 Uiso 0.709(10) 1 calc R U P A 1
C11A C 0.2847(3) 0.3560(2) 0.98780(13) 0.0415(4) Uani 0.291(10) 1 d . . P A 2
H11C H 0.222021 0.425262 1.029856 0.050 Uiso 0.291(10) 1 calc R U P A 2
H11D H 0.449301 0.342218 0.989516 0.050 Uiso 0.291(10) 1 calc R U P A 2
C12A C 0.1575(16) 0.2142(10) 1.0342(6) 0.044(2) Uani 0.291(10) 1 d . . P A 2
H12C H 0.263867 0.133623 1.028650 0.053 Uiso 0.291(10) 1 calc R U P A 2
H12D H 0.088609 0.199999 1.114082 0.053 Uiso 0.291(10) 1 calc R U P A 2
C13A C -0.0140(4) 0.2174(2) 0.97122(16) 0.0614(6) Uani 0.291(10) 1 d . . P A 2
H13C H -0.162861 0.239449 1.012798 0.074 Uiso 0.291(10) 1 calc R U P A 2
H13D H -0.024858 0.122358 0.958639 0.074 Uiso 0.291(10) 1 calc R U P A 2
C14 C 0.0437(3) 0.33141(17) 0.85955(13) 0.0355(4) Uani 1 1 d . . . . .
H14A H 0.082088 0.287567 0.796882 0.043 Uiso 1 1 calc R U . A 1
H14B H -0.084509 0.399453 0.846429 0.043 Uiso 1 1 calc R U . A 1

loop_
_atom_site_aniso_label
_atom_site_aniso_U_11
_atom_site_aniso_U_22
_atom_site_aniso_U_33
_atom_site_aniso_U_23
_atom_site_aniso_U_13
_atom_site_aniso_U_12
O1 0.0197(5) 0.0504(7) 0.0354(6) -0.0015(5) -0.0049(4) -0.0026(4)
O2 0.0397(7) 0.0646(8) 0.0329(6) -0.0069(5) -0.0144(5) -0.0198(6)
N1 0.0191(6) 0.0306(6) 0.0268(6) -0.0010(5) -0.0067(5) 0.0001(5)
N2 0.0318(7) 0.0332(6) 0.0230(6) -0.0046(5) -0.0094(5) -0.0038(5)
C1 0.0223(7) 0.0267(7) 0.0251(7) -0.0084(5) -0.0052(5) -0.0021(5)
C2 0.0263(7) 0.0277(7) 0.0245(7) -0.0046(5) -0.0048(5) -0.0005(5)
C3 0.0666(12) 0.0321(8) 0.0353(9) -0.0073(7) -0.0089(8) 0.0149(8)
C4 0.0436(9) 0.0439(9) 0.0300(8) -0.0099(7) -0.0156(7) 0.0003(7)
C5 0.0401(10) 0.0475(10) 0.0408(9) 0.0099(8) -0.0049(7) -0.0060(8)
C6 0.0190(7) 0.0421(8) 0.0324(8) 0.0018(6) -0.0052(6) -0.0008(6)
C7 0.0220(7) 0.0421(8) 0.0310(8) -0.0010(6) -0.0040(6) 0.0013(6)
C8 0.0255(7) 0.0273(7) 0.0251(7) -0.0051(5) -0.0072(5) -0.0032(5)
C9 0.0213(7) 0.0290(7) 0.0266(7) -0.0036(5) -0.0078(5) 0.0025(5)
C10 0.0259(7) 0.0289(7) 0.0268(7) -0.0081(6) -0.0081(5) 0.0003(5)
C11 0.0449(10) 0.0525(10) 0.0248(8) -0.0026(7) -0.0128(7) -0.0036(8)
C12 0.0481(18) 0.0413(18) 0.0242(12) -0.0024(10) -0.0023(10) 0.0021(14)
C13 0.0733(14) 0.0634(13) 0.0375(10) 0.0071(9) -0.0094(9) -0.0320(11)
C11A 0.0449(10) 0.0525(10) 0.0248(8) -0.0026(7) -0.0128(7) -0.0036(8)
C12A 0.053(5) 0.041(4) 0.028(3) 0.007(3) -0.009(3) 0.003(4)
C13A 0.0733(14) 0.0634(13) 0.0375(10) 0.0071(9) -0.0094(9) -0.0320(11)
C14 0.0359(8) 0.0378(8) 0.0304(8) -0.0032(6) -0.0072(6) -0.0119(6)

_geom_special_details            
;
All esds (except the esd in the dihedral angle between two l.s. planes)
are estimated using the full covariance matrix.  The cell esds are taken
into account individually in the estimation of esds in distances, angles
and torsion angles; correlations between esds in cell parameters are only
used when they are defined by crystal symmetry.  An approximate (isotropic)
treatment of cell esds is used for estimating esds involving l.s. planes.
;

loop_
_geom_bond_atom_site_label_1
_geom_bond_atom_site_label_2
_geom_bond_distance
_geom_bond_site_symmetry_2
_geom_bond_publ_flag
O1 C1 1.2301(17) . ?
O2 C10 1.2309(18) . ?
N1 C1 1.3483(18) . ?
N1 C6 1.4712(18) . ?
N1 C9 1.4749(17) . ?
N2 C10 1.3388(19) . ?
N2 C14 1.4716(19) . ?
N2 C11 1.4741(18) . ?
N2 C11A 1.4741(18) . ?
C1 C2 1.5418(19) . ?
C2 C5 1.526(2) . ?
C2 C4 1.530(2) . ?
C2 C3 1.531(2) . ?
C3 H3A 0.9800 . ?
C3 H3B 0.9800 . ?
C3 H3C 0.9800 . ?
C4 H4A 0.9800 . ?
C4 H4B 0.9800 . ?
C4 H4C 0.9800 . ?
C5 H5A 0.9800 . ?
C5 H5B 0.9800 . ?
C5 H5C 0.9800 . ?
C6 C7 1.522(2) . ?
C6 H6A 0.9900 . ?
C6 H6B 0.9900 . ?
C7 C8 1.531(2) . ?
C7 H7A 0.9900 . ?
C7 H7B 0.9900 . ?
C8 C10 1.5255(18) . ?
C8 C9 1.5278(19) . ?
C8 H8A 1.0000 . ?
C9 H9A 0.9900 . ?
C9 H9B 0.9900 . ?
C11 C12 1.524(3) . ?
C11 H11A 0.9900 . ?
C11 H11B 0.9900 . ?
C12 C13 1.475(3) . ?
C12 H12A 0.9900 . ?
C12 H12B 0.9900 . ?
C13 C14 1.517(2) . ?
C13 H13A 0.9900 . ?
C13 H13B 0.9900 . ?
C11A C12A 1.520(7) . ?
C11A H11C 0.9900 . ?
C11A H11D 0.9900 . ?
C12A C13A 1.409(7) . ?
C12A H12C 0.9900 . ?
C12A H12D 0.9900 . ?
C13A C14 1.517(2) . ?
C13A H13C 0.9900 . ?
C13A H13D 0.9900 . ?
C14 H14A 0.9900 . ?
C14 H14B 0.9900 . ?

loop_
_geom_angle_atom_site_label_1
_geom_angle_atom_site_label_2
_geom_angle_atom_site_label_3
_geom_angle
_geom_angle_site_symmetry_1
_geom_angle_site_symmetry_3
_geom_angle_publ_flag
C1 N1 C6 131.10(12) . . ?
C1 N1 C9 118.21(11) . . ?
C6 N1 C9 110.67(11) . . ?
C10 N2 C14 127.33(12) . . ?
C10 N2 C11 120.91(12) . . ?
C14 N2 C11 111.73(12) . . ?
C10 N2 C11A 120.91(12) . . ?
C14 N2 C11A 111.73(12) . . ?
O1 C1 N1 118.68(13) . . ?
O1 C1 C2 119.97(12) . . ?
N1 C1 C2 121.34(12) . . ?
C5 C2 C4 109.03(13) . . ?
C5 C2 C3 107.72(13) . . ?
C4 C2 C3 110.22(13) . . ?
C5 C2 C1 107.83(12) . . ?
C4 C2 C1 109.63(11) . . ?
C3 C2 C1 112.31(12) . . ?
C2 C3 H3A 109.5 . . ?
C2 C3 H3B 109.5 . . ?
H3A C3 H3B 109.5 . . ?
C2 C3 H3C 109.5 . . ?
H3A C3 H3C 109.5 . . ?
H3B C3 H3C 109.5 . . ?
C2 C4 H4A 109.5 . . ?
C2 C4 H4B 109.5 . . ?
H4A C4 H4B 109.5 . . ?
C2 C4 H4C 109.5 . . ?
H4A C4 H4C 109.5 . . ?
H4B C4 H4C 109.5 . . ?
C2 C5 H5A 109.5 . . ?
C2 C5 H5B 109.5 . . ?
H5A C5 H5B 109.5 . . ?
C2 C5 H5C 109.5 . . ?
H5A C5 H5C 109.5 . . ?
H5B C5 H5C 109.5 . . ?
N1 C6 C7 102.36(11) . . ?
N1 C6 H6A 111.3 . . ?
C7 C6 H6A 111.3 . . ?
N1 C6 H6B 111.3 . . ?
C7 C6 H6B 111.3 . . ?
H6A C6 H6B 109.2 . . ?
C6 C7 C8 102.39(12) . . ?
C6 C7 H7A 111.3 . . ?
C8 C7 H7A 111.3 . . ?
C6 C7 H7B 111.3 . . ?
C8 C7 H7B 111.3 . . ?
H7A C7 H7B 109.2 . . ?
C10 C8 C9 112.13(11) . . ?
C10 C8 C7 114.08(12) . . ?
C9 C8 C7 103.13(11) . . ?
C10 C8 H8A 109.1 . . ?
C9 C8 H8A 109.1 . . ?
C7 C8 H8A 109.1 . . ?
N1 C9 C8 104.50(11) . . ?
N1 C9 H9A 110.9 . . ?
C8 C9 H9A 110.9 . . ?
N1 C9 H9B 110.9 . . ?
C8 C9 H9B 110.9 . . ?
H9A C9 H9B 108.9 . . ?
O2 C10 N2 121.73(13) . . ?
O2 C10 C8 121.45(13) . . ?
N2 C10 C8 116.81(12) . . ?
N2 C11 C12 102.98(15) . . ?
N2 C11 H11A 111.2 . . ?
C12 C11 H11A 111.2 . . ?
N2 C11 H11B 111.2 . . ?
C12 C11 H11B 111.2 . . ?
H11A C11 H11B 109.1 . . ?
C13 C12 C11 104.8(2) . . ?
C13 C12 H12A 110.8 . . ?
C11 C12 H12A 110.8 . . ?
C13 C12 H12B 110.8 . . ?
C11 C12 H12B 110.8 . . ?
H12A C12 H12B 108.9 . . ?
C12 C13 C14 105.58(17) . . ?
C12 C13 H13A 110.6 . . ?
C14 C13 H13A 110.6 . . ?
C12 C13 H13B 110.6 . . ?
C14 C13 H13B 110.6 . . ?
H13A C13 H13B 108.8 . . ?
N2 C11A C12A 101.8(3) . . ?
N2 C11A H11C 111.4 . . ?
C12A C11A H11C 111.4 . . ?
N2 C11A H11D 111.4 . . ?
C12A C11A H11D 111.4 . . ?
H11C C11A H11D 109.3 . . ?
C13A C12A C11A 108.4(4) . . ?
C13A C12A H12C 110.0 . . ?
C11A C12A H12C 110.0 . . ?
C13A C12A H12D 110.0 . . ?
C11A C12A H12D 110.0 . . ?
H12C C12A H12D 108.4 . . ?
C12A C13A C14 109.1(3) . . ?
C12A C13A H13C 109.9 . . ?
C14 C13A H13C 109.9 . . ?
C12A C13A H13D 109.9 . . ?
C14 C13A H13D 109.9 . . ?
H13C C13A H13D 108.3 . . ?
N2 C14 C13A 103.21(13) . . ?
N2 C14 C13 103.21(13) . . ?
N2 C14 H14A 111.1 . . ?
C13 C14 H14A 111.1 . . ?
N2 C14 H14B 111.1 . . ?
C13 C14 H14B 111.1 . . ?
H14A C14 H14B 109.1 . . ?

loop_
_geom_torsion_atom_site_label_1
_geom_torsion_atom_site_label_2
_geom_torsion_atom_site_label_3
_geom_torsion_atom_site_label_4
_geom_torsion
_geom_torsion_site_symmetry_1
_geom_torsion_site_symmetry_2
_geom_torsion_site_symmetry_3
_geom_torsion_site_symmetry_4
_geom_torsion_publ_flag
C6 N1 C1 O1 -178.21(14) . . . . ?
C9 N1 C1 O1 3.88(19) . . . . ?
C6 N1 C1 C2 0.9(2) . . . . ?
C9 N1 C1 C2 -177.00(12) . . . . ?
O1 C1 C2 C5 -4.07(19) . . . . ?
N1 C1 C2 C5 176.81(14) . . . . ?
O1 C1 C2 C4 114.51(15) . . . . ?
N1 C1 C2 C4 -64.60(17) . . . . ?
O1 C1 C2 C3 -122.59(15) . . . . ?
N1 C1 C2 C3 58.29(18) . . . . ?
C1 N1 C6 C7 -153.95(15) . . . . ?
C9 N1 C6 C7 24.09(16) . . . . ?
N1 C6 C7 C8 -38.75(15) . . . . ?
C6 C7 C8 C10 161.42(12) . . . . ?
C6 C7 C8 C9 39.55(14) . . . . ?
C1 N1 C9 C8 178.89(12) . . . . ?
C6 N1 C9 C8 0.56(15) . . . . ?
C10 C8 C9 N1 -148.10(11) . . . . ?
C7 C8 C9 N1 -24.93(14) . . . . ?
C14 N2 C10 O2 -178.84(15) . . . . ?
C11 N2 C10 O2 -1.0(2) . . . . ?
C11A N2 C10 O2 -1.0(2) . . . . ?
C14 N2 C10 C8 2.0(2) . . . . ?
C11 N2 C10 C8 179.82(13) . . . . ?
C11A N2 C10 C8 179.82(13) . . . . ?
C9 C8 C10 O2 13.8(2) . . . . ?
C7 C8 C10 O2 -103.00(17) . . . . ?
C9 C8 C10 N2 -167.09(12) . . . . ?
C7 C8 C10 N2 76.14(16) . . . . ?
C10 N2 C11 C12 169.9(2) . . . . ?
C14 N2 C11 C12 -12.0(2) . . . . ?
N2 C11 C12 C13 28.7(3) . . . . ?
C11 C12 C13 C14 -35.1(3) . . . . ?
C10 N2 C11A C12A -158.1(5) . . . . ?
C14 N2 C11A C12A 20.0(5) . . . . ?
N2 C11A C12A C13A -24.3(8) . . . . ?
C11A C12A C13A C14 20.2(9) . . . . ?
C10 N2 C14 C13A 169.12(16) . . . . ?
C11A N2 C14 C13A -8.84(19) . . . . ?
C10 N2 C14 C13 169.12(16) . . . . ?
C11 N2 C14 C13 -8.84(19) . . . . ?
C12A C13A C14 N2 -7.3(6) . . . . ?
C12 C13 C14 N2 27.1(3) . . . . ?

_shelx_res_file                  
;
TITL CH_B1_0083 in P-1
    CH_B1_0083.res
    created by SHELXL-2019/2 at 10:44:45 on 30-Jan-2024
CELL  1.54178   5.9843   9.7264  12.6732   73.160   78.918   86.645
ZERR    2.000   0.0002   0.0004   0.0005    0.002    0.002    0.002
LATT  1
SFAC C H N O
UNIT 28 48 4 4
SIZE 0.20 0.06 0.04
TEMP -93
L.S. 30
ACTA
EXYZ C11 C11A
EXYZ C13 C13A
EADP C11 C11A
EADP C13 C13A
BOND $H
CONF
LIST 4
FMAP 2
PLAN -5
WGHT    0.066200    0.218200
FVAR       0.48889   0.70879
O1    4    0.742662    0.797420    0.399637    11.00000    0.01971    0.05044 =
         0.03544   -0.00148   -0.00488   -0.00261
O2    4    0.545258    0.550349    0.810970    11.00000    0.03967    0.06459 =
         0.03289   -0.00689   -0.01437   -0.01976
N1    3    0.403587    0.720222    0.499478    11.00000    0.01914    0.03060 =
         0.02679   -0.00098   -0.00666    0.00007
N2    3    0.242609    0.403578    0.871803    11.00000    0.03182    0.03318 =
         0.02302   -0.00462   -0.00940   -0.00380
C1    1    0.534362    0.808805    0.409710    11.00000    0.02234    0.02674 =
         0.02514   -0.00835   -0.00525   -0.00210
C2    1    0.427846    0.921279    0.319781    11.00000    0.02625    0.02772 =
         0.02450   -0.00459   -0.00478   -0.00054
C3    1    0.270558    1.026070    0.369038    11.00000    0.06662    0.03208 =
         0.03530   -0.00726   -0.00891    0.01490
AFIX 137
H3A   2    0.255386    1.114746    0.309588    11.00000   -1.50000
H3B   2    0.335317    1.048293    0.427572    11.00000   -1.50000
H3C   2    0.120314    0.982235    0.401477    11.00000   -1.50000
AFIX   0
C4    1    0.297497    0.845181    0.260338    11.00000    0.04358    0.04391 =
         0.02999   -0.00988   -0.01561    0.00029
AFIX 137
H4A   2    0.400241    0.779286    0.228463    11.00000   -1.50000
H4B   2    0.237970    0.916645    0.200135    11.00000   -1.50000
H4C   2    0.170780    0.790863    0.314338    11.00000   -1.50000
AFIX   0
C5    1    0.621224    1.008309    0.234430    11.00000    0.04014    0.04746 =
         0.04085    0.00991   -0.00488   -0.00604
AFIX 137
H5A   2    0.721196    0.944327    0.199112    11.00000   -1.50000
H5B   2    0.708893    1.054569    0.272456    11.00000   -1.50000
H5C   2    0.557770    1.081920    0.176909    11.00000   -1.50000
AFIX   0
C6    1    0.154663    0.705725    0.532355    11.00000    0.01901    0.04206 =
         0.03245    0.00178   -0.00520   -0.00080
AFIX  23
H6A   2    0.095961    0.639038    0.498153    11.00000   -1.20000
H6B   2    0.077816    0.799948    0.510722    11.00000   -1.20000
AFIX   0
C7    1    0.122638    0.644916    0.659261    11.00000    0.02199    0.04207 =
         0.03099   -0.00096   -0.00403    0.00131
AFIX  23
H7A   2   -0.024926    0.594572    0.690446    11.00000   -1.20000
H7B   2    0.131242    0.721404    0.695588    11.00000   -1.20000
AFIX   0
C8    1    0.322802    0.540055    0.673976    11.00000    0.02549    0.02729 =
         0.02511   -0.00505   -0.00723   -0.00318
AFIX  13
H8A   2    0.287970    0.451262    0.655585    11.00000   -1.20000
AFIX   0
C9    1    0.517556    0.620381    0.584820    11.00000    0.02128    0.02901 =
         0.02665   -0.00357   -0.00781    0.00249
AFIX  23
H9A   2    0.609436    0.673565    0.617128    11.00000   -1.20000
H9B   2    0.618165    0.552987    0.552047    11.00000   -1.20000
AFIX   0
C10   1    0.380784    0.498164    0.791274    11.00000    0.02587    0.02885 =
         0.02683   -0.00814   -0.00810    0.00034
PART 1
C11   1    0.284675    0.356003    0.987798    21.00000    0.04486    0.05252 =
         0.02479   -0.00265   -0.01280   -0.00356
AFIX  23
H11A  2    0.306027    0.439033    1.015159    21.00000   -1.20000
H11B  2    0.420445    0.292953    0.993572    21.00000   -1.20000
AFIX   0
C12   1    0.068548    0.273818    1.052946    21.00000    0.04807    0.04129 =
         0.02418   -0.00238   -0.00227    0.00206
AFIX  23
H12A  2    0.102071    0.194446    1.117222    21.00000   -1.20000
H12B  2   -0.046066    0.338394    1.081343    21.00000   -1.20000
AFIX   0
C13   1   -0.013991    0.217370    0.971225    21.00000    0.07333    0.06340 =
         0.03745    0.00714   -0.00942   -0.03196
AFIX  23
H13A  2   -0.180394    0.201012    0.992482    21.00000   -1.20000
H13B  2    0.062781    0.125530    0.967356    21.00000   -1.20000
AFIX   0
PART 2
C11A  1    0.284675    0.356003    0.987798   -21.00000    0.04486    0.05252 =
         0.02479   -0.00265   -0.01280   -0.00356
AFIX  23
H11C  2    0.222021    0.425262    1.029856   -21.00000   -1.20000
H11D  2    0.449301    0.342218    0.989516   -21.00000   -1.20000
AFIX   0
C12A  1    0.157452    0.214151    1.034156   -21.00000    0.05322    0.04101 =
         0.02782    0.00700   -0.00867    0.00309
AFIX  23
H12C  2    0.263867    0.133623    1.028650   -21.00000   -1.20000
H12D  2    0.088609    0.199999    1.114082   -21.00000   -1.20000
AFIX   0
C13A  1   -0.013991    0.217370    0.971225   -21.00000    0.07333    0.06340 =
         0.03745    0.00714   -0.00942   -0.03196
AFIX  23
H13C  2   -0.162861    0.239449    1.012798   -21.00000   -1.20000
H13D  2   -0.024858    0.122358    0.958639   -21.00000   -1.20000
AFIX   0
PART 0
C14   1    0.043698    0.331414    0.859552    11.00000    0.03594    0.03780 =
         0.03041   -0.00321   -0.00720   -0.01192
AFIX  23
H14A  2    0.082088    0.287567    0.796882    11.00000   -1.20000
H14B  2   -0.084509    0.399453    0.846429    11.00000   -1.20000

AFIX   0
HKLF 4


REM  CH_B1_0083 in P-1
REM wR2 = 0.1260, GooF = S = 1.075, Restrained GooF = 1.075 for all data
REM R1 = 0.0445 for 2231 Fo > 4sig(Fo) and 0.0492 for all 2512 data
REM 176 parameters refined using 0 restraints

END

WGHT      0.0662      0.2180

REM Highest difference peak  0.337,  deepest hole -0.330,  1-sigma level  0.044
Q1    1  -0.0795  0.2830  1.0022  11.00000  0.05    0.34
Q2    1  -0.1410  0.1540  0.9844  11.00000  0.05    0.32
Q3    1   0.4212  0.5786  0.6346  11.00000  0.05    0.24
Q4    1   0.4764  0.8705  0.3639  11.00000  0.05    0.22
Q5    1   0.5177  0.9624  0.2863  11.00000  0.05    0.21
;
_shelx_res_checksum              69077
